# Supplementary material for: Immune-Related Gene Profiles and Differential Expression in the Grey Garden Slug Deroceras reticulatum Infected with the Parasitic Nematode Phasmarhabditis hermaphrodita
Source: Insects. 2024 Apr 26;15(5):311. doi: 10.3390/insects15050311 (PMC11122010; doi:10.3390/insects15050311)
Supplement: Supplementary file 1 [file insects-15-00311-s001.zip › File S1.xlsx]

## Sheet: signal transduction
	Name		Symbol	Go Function
1	c88018_g1_i1		pitpnc1 "Cytoplasmic phosphatidylinositol transfer protein 1"	[GO:0005737 "cytoplasm" evidence=ISS]
2	c30749_g1_i1		dapk-1 "Protein DAPK-1, isoform c"	[GO:0007165 "signal transduction"
3	c27076_g2_i1		spri "sprint"	[GO:0017016 "Ras GTPase binding" evidence=ISS;IPI]
4	c27076_g2_i1		spri "sprint"	[GO:0017016 "Ras GTPase binding" evidence=ISS;IPI]
5	c3759_g1_i1		prkd3 "protein kinase D3"	[GO:0004672 "protein kinase activity" evidence=IEA]
6	c78900_g1_i1		symbol:Mrc1 "mannose receptor, C type 1"	[GO:0004872 "receptor activity" evidence=ISO]
7	c70496_g1_i1		symbol:smt3 "smt3"	[GO:0005515 "protein binding" evidence=IPI]
8	c54548_g1_i1		symbol:R "Roughened"	[GO:0003924 "GTPase activity" evidence=ISS;IDA]
9	c52645_g1_i1		symbol:MIF "Macrophage migration inhibitory factor"	[GO:0001516 "prostaglandin biosynthetic process" evidence=IEA]
10	c88735_g1_i1		symbol:VWCE "Uncharacterized protein"	[GO:0008284 "positive regulation of cell proliferation" evidence=IEA]
11	c64756_g1_i1		symbol:Adipoq "adiponectin, C1Q and collagen domain containing"	[GO:0001934 "positive regulation of protein phosphorylation" evidence=ISO]
12	c63829_g1_i1		symbol:Synj2bp "synaptojanin 2 binding protein"	[GO:0002092 "positive regulation of receptor internalization" evidence=IEA]
13	c52940_g1_i1		symbol:CALML5 "Calmodulin-like protein 5"	[GO:0005509 "calcium ion binding" evidence=IEA;TAS]
14	c68307_g9_i1		symbol:Ywhae "tyrosine 3-monooxygenase/tryptophan 5-monooxygenase activation protein, epsilon"	[GO:0001764 "neuron migration" evidence=IEA;ISO]
15	c67120_g1_i1		symbol:CEACAM6 "Carcinoembryonic antigen-related cell adhesion molecule 6"	[GO:0005515 "protein binding" evidence=IPI]
16	c47736_g2_i1		symbol:Arf79F "ADP ribosylation factor at 79F"	[GO:0006471 "protein ADP-ribosylation" evidence=ISS;NAS]
17	c49367_g1_i1		symbol:14-3-3zeta "14-3-3zeta"	[GO:0007265 "Ras protein signal transduction" evidence=ISS;NAS]
18	c49367_g1_i1		symbol:14-3-3zeta "14-3-3zeta"	[GO:0007265 "Ras protein signal transduction" evidence=ISS;NAS]
19	c113920_g1_i1		symbol:plekhg2 "pleckstrin homology domain containing, family G (with RhoGef domain) member 2"	[GO:0005089 "Rho guanyl-nucleotide exchange factor activity" evidence=IEA]
20	c23097_g1_i1		symbol:GSONMT00002311001 "Oncorhynchus mykiss genomic scaffold, scaffold_2685"	[GO:0010629 "negative regulation of gene expression" evidence=IMP]
21	c64399_g1_i1		symbol:ran "RAN, member RAS oncogene family"	[GO:0005525 "GTP binding" evidence=IEA]
22	c32652_g1_i1		symbol:MKNK2 "MAP kinase-interacting serine/threonine-protein kinase 2"	[GO:0004674 "protein serine/threonine kinase activity" evidence=IDA]
23	c68292_g1_i1		symbol:DCLK1 "Serine/threonine-protein kinase DCLK1"	[GO:0001764 "neuron migration" evidence=IEA]
24	c9756_g1_i1		symbol:RGD1562987 "similar to cDNA sequence BC031181"	[GO:0004871 "signal transducer activity" evidence=ISO]
25	c67404_g1_i1		symbol:Ddx5 "DEAD (Asp-Glu-Ala-Asp) box polypeptide 5"	[GO:0000122 "negative regulation of transcription from RNA polymerase II promoter" evidence=ISO]
26	c21663_g1_i1		symbol:rap1ab "RAP1A, member of RAS oncogene family b"	[GO:0005525 "GTP binding" evidence=IEA]
27	c113477_g1_i1		symbol:DDB_G0295485 "EGF-like domain-containing protein"	[GO:0008150 "biological_process" evidence=ND]
28	c69900_g1_i1		symbol:Mrc1 "mannose receptor, C type 1"	[GO:0004872 "receptor activity" evidence=ISO]
29	c51141_g1_i1		symbol:SCARF1 "Scavenger receptor class F member 1"	[GO:0004888 "transmembrane signaling receptor activity" evidence=TAS]
30	c97809_g1_i1		symbol:Rab1a "RAB1A, member RAS oncogene family"	[GO:0000045 "autophagic vacuole assembly" evidence=ISS;IBA]
31	c68903_g1_i1		symbol:birc7 "baculoviral IAP repeat containing 7"	[GO:0043066 "negative regulation of apoptotic process" evidence=IBA]
32	c61152_g1_i1		symbol:plp1 "thioredoxin fold protein Plp1 (predicted)"	[GO:0006457 "protein folding" evidence=ISO]
33	c63948_g1_i1		symbol:dhkI-2 "histidine kinase I"	[GO:0016740 "transferase activity" evidence=IEA]
34	c68307_g2_i1		symbol:Mknk1 "MAP kinase-interacting serine/threonine kinase 1"	[GO:0004674 "protein serine/threonine kinase activity" evidence=ISO;IMP]
35	c53783_g1_i1		symbol:Egfr "epidermal growth factor receptor"	[GO:0000166 "nucleotide binding" evidence=IEA]
36	c66065_g1_i1		symbol:Tnfsf15 "tumor necrosis factor (ligand) superfamily, member 15"	[GO:0005123 "death receptor binding" evidence=ISO]
37	c67438_g1_i1		symbol:RAB1A "Uncharacterized protein"	[GO:0000045 "autophagic vacuole assembly" evidence=IEA]
38	c20708_g2_i1		symbol:MRC1 "Uncharacterized protein"	[GO:0004888 "transmembrane signaling receptor activity" evidence=IEA]
39	c67435_g1_i1		symbol:ARHGAP11A "Uncharacterized protein"	[GO:0005622 "intracellular" evidence=IEA]
40	c47736_g1_i1		symbol:Arf1 "ADP-ribosylation factor 1"	[GO:0000287 "magnesium ion binding" evidence=IDA]
41	c70304_g2_i1		symbol:DDB_G0295485 "EGF-like domain-containing protein"	[GO:0008150 "biological_process" evidence=ND]
42	c64339_g1_i1		symbol:Tl "Toll"	[GO:0019730 "antimicrobial humoral response" evidence=IGI]
43	c68295_g6_i1		symbol:gngt1 "guanine nucleotide binding protein (G protein), gamma transducing activity polypeptide 1"	[GO:0005886 "plasma membrane" evidence=IEA]
44	c64235_g1_i1		symbol:SDCBP "Uncharacterized protein"	[GO:0005109 "frizzled binding" evidence=IEA]
45	c69047_g8_i1		symbol:AIF1 "Allograft inflammatory factor 1"	[GO:0001891 "phagocytic cup" evidence=IEA]
46	c61767_g4_i1		symbol:LOC531038 "Uncharacterized protein"	[GO:0005525 "GTP binding" evidence=IEA]
47	c57508_g2_i1		symbol:BAG1 "BAG family molecular chaperone regulator 1"	[GO:0005057 "receptor signaling protein activity" evidence=TAS]
48	c26764_g1_i1		symbol:Rab6 "Rab6"	[GO:0003924 "GTPase activity" evidence=ISS;IDA]
49	c70023_g2_i1		symbol:DDB_G0295485 "EGF-like domain-containing protein"	[GO:0008150 "biological_process" evidence=ND]
50	c105752_g1_i1		symbol:Rab24 "RAB24, member RAS oncogene family"	[GO:0003924 "GTPase activity" evidence=IBA]
51	c66361_g6_i1		symbol:ank1b "ankyrin 1, erythrocytic b"	[GO:0007165 "signal transduction"
52	c67072_g1_i1		symbol:PFL1370w "NIMA-related protein kinase (Pfnek-1)"	[GO:0004672 "protein kinase activity" evidence=IDA]
53	c67072_g1_i1		symbol:PFL1370w "NIMA-related protein kinase (Pfnek-1)"	[GO:0004672 "protein kinase activity" evidence=IDA]
54	c1692_g1_i1		symbol:IFT27 "Uncharacterized protein"	[GO:0003924 "GTPase activity" evidence=IBA]
55	c67446_g1_i1		symbol:cradd "CASP2 and RIPK1 domain containing adaptor with death domain"	[GO:0042981 "regulation of apoptotic process" evidence=IEA]
56	c65729_g2_i1		symbol:RGD1562987 "similar to cDNA sequence BC031181"	[GO:0004871 "signal transducer activity" evidence=ISO]
57	c66581_g1_i1		symbol:TICAM1 "TIR domain-containing adapter molecule 1"	[GO:0004871 "signal transducer activity" evidence=IEA]
58	c68192_g1_i1		symbol:CHRNA7 "Neuronal acetylcholine receptor subunit alpha-7"	[GO:0000187 "activation of MAPK activity" evidence=IDA]
59	c61387_g1_i1		symbol:wee1 "M phase inhibitor protein kinase Wee1"	[GO:0044732 "mitotic spindle pole body" evidence=IDA]
60	c68455_g1_i10		symbol:Egfr "epidermal growth factor receptor"	[GO:0000166 "nucleotide binding" evidence=IEA]
61	c22703_g1_i1		symbol:depdc5 "DEP domain containing 5"	[GO:0035556 "intracellular signal transduction"
62	c96094_g1_i1		symbol:sim "single-minded"	[GO:0035556 "intracellular signal transduction" evidence
63	c83981_g1_i1		symbol:CG15743	[GO:0035556 "intracellular signal transduction"
64	c83437_g1_i1		symbol:CG7510	[GO:0035556 "intracellular signal transduction"
65	c81574_g1_i1		symbol:RhoGAP71E "Rho GTPase activating protein at 71E"	[GO:0035556 "intracellular signal transduction"
66	c108884_g1_i1		symbol:ppp2r5d "protein phosphatase 2, regulatory subunit B', delta"	[GO:0035556 "intracellular signal transduction" evidence
67	c71454_g1_i1		symbol:CAGL0M10153g	[GO:0035556 "intracellular signal transduction" evidence
68	c63023_g2_i1		symbol:rho-5 "rhomboid-5"	[GO:0035556 "intracellular signal transduction" evidence
69	c86502_g1_i1		symbol:dys "dysfusion"	[GO:0035556 "intracellular signal transduction" evidence
70	c96642_g1_i1		symbol:or109-13 "odorant receptor, family D, subfamily 109, member 13"	[GO:0035556 "intracellular signal transduction"
71	c38380_g1_i1		symbol:AO090005000725	[GO:0035556 "intracellular signal transduction" evidence
72	c73239_g1_i1		symbol:map4k5 "mitogen-activated protein kinase kinase kinase kinase 5"	[GO:0035556 "intracellular signal transduction" evidence=
73	c64320_g1_i1		symbol:Bcar3 "breast cancer anti-estrogen resistance 3"	[GO:0035556 "intracellular signal transduction" evidence
74	c59992_g1_i1		symbol:Hpr1 "Hpr1"	[GO:0035556 "intracellular signal transduction" evidence
75	c33448_g1_i1		symbol:DDB_G0295485 "EGF-like domain-containing protein"	[GO:0035556 "intracellular signal transduction" evidence
76	c60957_g2_i1		symbol:Nradd "neurotrophin receptor associated death domain"	[GO:0035556 "intracellular signal transduction"
77	c65081_g2_i1		symbol:Tollo "Tollo"	[GO:0035556 "intracellular signal transduction" evidence
78	c91234_g1_i1		symbol:arr-1 "Probable beta-arrestin"	[GO:0035556 "intracellular signal transduction"
79	c62775_g1_i1		symbol:GKAP1 "Uncharacterized protein"	[GO:0035556 "intracellular signal transduction" evidence=
80	c64036_g1_i1		symbol:RAB7A "Ras-related protein Rab-7a"	[GO:0035556 "intracellular signal transduction" evidence
81	c68280_g5_i1		symbol:rab10 "RAB10, member RAS oncogene family"	[GO:0035556 "intracellular signal transduction" evidence
82	c78900_g1_i1		symbol:Mrc1 "mannose receptor, C type 1"	[GO:0035556 "intracellular signal transduction" evidence
83	c56028_g1_i1		symbol:ANK3 "Uncharacterized protein"	[GO:0035556 "intracellular signal transduction"
84	c26386_g1_i1		symbol:ift22 "intraflagellar transport 22 homolog (Chlamydomonas)"	[GO:0035556 "intracellular signal transduction"
85	c68784_g6_i1		symbol:CYR1 "Adenylate cyclase"	[GO:0035556 "intracellular signal transduction" evidence
86	c30644_g1_i1		symbol:STK3 "Uncharacterized protein"	[GO:0035556 "intracellular signal transduction" evidence

## Sheet: scavenger receptor
	Name	Symbol	GO function
1	c69997_g1_i8	symbol:SCARF1 "Scavenger receptor class F member 1"	[GO:0004888 "transmembrane signaling receptor activity" evidence=TAS]
2	c49584_g1_i1	symbol:DMBT1 "Uncharacterized protein"	[GO:0005044 "scavenger receptor activity" evidence=IEA]
3	c69187_g1_i1	symbol:Dmbt1 "deleted in malignant brain tumors 1"	[GO:0001824 "blastocyst development" evidence=IMP]
4	c69358_g5_i1	symbol:COLEC12 "Collectin-12"	[GO:0002221 "pattern recognition receptor signaling pathway" evidence=IDA]
5	c69187_g4_i1	symbol:Dmbt1 "deleted in malignant brain tumors 1"	[GO:0001824 "blastocyst development" evidence=IMP]
6	c51141_g1_i1	symbol:SCARF1 "Scavenger receptor class F member 1"	[GO:0004888 "transmembrane signaling receptor activity" evidence=TAS]
7	c70073_g3_i1	symbol:Dmbt1 "deleted in malignant brain tumors 1"	[GO:0001824 "blastocyst development" evidence=IMP]
8	c62686_g1_i1	symbol:SCARF1 "Uncharacterized protein"	[GO:0005044 "scavenger receptor activity" evidence=IEA]
9	c54994_g1_i1	symbol:si:ch1073-76a20.1 "si:ch1073-76a20.1"	[GO:0005044 "scavenger receptor activity" evidence=IEA]
10	c69752_g1_i1	symbol:Scarf2 "scavenger receptor class F, member 2"	[GO:0005044 "scavenger receptor activity" evidence=IEA;ISO]
11	c113380_g1_i1	symbol:Susd2 "sushi domain containing 2"	[GO:0003674 "molecular_function" evidence=ND]
12	c70073_g11_i1	symbol:Dmbt1 "deleted in malignant brain tumors 1"	[GO:0001824 "blastocyst development" evidence=IMP]
13	c69916_g2_i2	symbol:Dmbt1 "deleted in malignant brain tumors 1"	[GO:0001824 "blastocyst development" evidence=IMP]
14	c64201_g1_i2	symbol:DMBT1 "Uncharacterized protein"	[GO:0005044 "scavenger receptor activity" evidence=IEA]
15	c69752_g1_i2	symbol:SCARF2 "Uncharacterized protein"	[GO:0005044 "scavenger receptor activity" evidence=IEA]
16	c54994_g1_i2	symbol:si:ch1073-76a20.1 "si:ch1073-76a20.1"	[GO:0005044 "scavenger receptor activity" evidence=IEA]
17	c68649_g1_i2	symbol:HHIPL1 "HHIP-like protein 1"	[GO:0003674 "molecular_function" evidence=ND]
18	c64786_g1_i2	symbol:si:ch1073-76a20.1 "si:ch1073-76a20.1"	[GO:0005044 "scavenger receptor activity" evidence=IEA]
19	c50455_g1_i2	symbol:DMBT1 "Uncharacterized protein"	[GO:0005044 "scavenger receptor activity" evidence=IEA]
20	c69927_g2_i2	symbol:Tequila "Tequila"	[GO:0004252 "serine-type endopeptidase activity" evidence=IEA;ISM;ISS;NAS]
21	c68955_g4_i2	symbol:SCARF2 "Scavenger receptor class F member 2"	[GO:0005044 "scavenger receptor activity" evidence=IEA]
22	c63894_g1_i2	symbol:Scarf1 "scavenger receptor class F, member 1"	[GO:0005044 "scavenger receptor activity" evidence=IEA;ISO]
23	c67504_g2_i2	symbol:SCARF1 "Uncharacterized protein"	[GO:0005044 "scavenger receptor activity" evidence=IEA]
24	c69916_g3_i2	symbol:Dmbt1 "deleted in malignant brain tumors 1"	[GO:0001824 "blastocyst development" evidence=IMP]
25	c61461_g1_i2	symbol:SCARF2 "Uncharacterized protein"	[GO:0005044 "scavenger receptor activity" evidence=IEA]
26	c67655_g1_i2	symbol:Sr-CI "Scavenger receptor class C, type I"	[GO:0005044 "scavenger receptor activity" evidence=IEA;NAS;TAS]
27	c64104_g1_i2	symbol:SCARF1 "Scavenger receptor class F member 1"	[GO:0004888 "transmembrane signaling receptor activity" evidence=TAS]
28	c70366_g1_i2	symbol:SCARF2 "Uncharacterized protein"	[GO:0005044 "scavenger receptor activity" evidence=IEA]
29	c63658_g2_i2	symbol:Scarf1 "scavenger receptor class F, member 1"	[GO:0005044 "scavenger receptor activity" evidence=IEA;ISO]
30	c28557_g1_i2	symbol:SCARF1 "Scavenger receptor class F member 1"	[GO:0004888 "transmembrane signaling receptor activity" evidence=TAS]
31	c68734_g1_i2	symbol:H9KZK9 "Uncharacterized protein"	[GO:0005044 "scavenger receptor activity" evidence=IEA]
32	c68955_g3_i2	symbol:SCARF2 "Uncharacterized protein"	[GO:0005044 "scavenger receptor activity" evidence=IEA]
33	c52139_g1_i2	symbol:SCARF2 "Scavenger receptor class F member 2"	[GO:0005044 "scavenger receptor activity" evidence=IEA]
34	c69450_g2_i2	symbol:SCARF1 "Uncharacterized protein"	[GO:0005044 "scavenger receptor activity" evidence=IEA]

## Sheet: Immunoglobulin 
	Name	Symbol	GO function
1	c35918_g1_i1	Wfikkn2 "WAP, follistatin/kazal, immunoglobulin, kunitz and netrin domain containing 2"	skeletal system development" evidence=IGI]
2	c105593_g1_i1	CTNNBL1 "Uncharacterized protein"	Prp19 complex" evidence=IEA]
3	c39937_g1_i1	Lrig1 "leucine-rich repeats and immunoglobulin-like domains 1"	sensory perception of sound" evidence=IMP]
4	c52189_g1_i1	IGSF5 "Immunoglobulin superfamily member 5"	plasma membrane" evidence=IBA]
5	c66040_g1_i1	IGSF10 "Immunoglobulin superfamily member 10"	ossification" evidence=IEA]
6	c68337_g1_i1	cd40lg "CD40 ligand"	tumor necrosis factor receptor binding" evidence=IEA]
7	c69285_g1_i1	MYD88 "Myeloid differentiation primary response protein MyD88"	toll-like receptor signaling pathway" evidence=TAS]
8	c50395_g1_i1	Lig4 "ligase IV, DNA, ATP-dependent"	single strand break repair" evidence=ISO]
9	c67293_g2_i1	PRKCD "Protein kinase C delta type"	protein kinase C activity" evidence=IEA]
10	c13366_g1_i1	Lrig2 "leucine-rich repeats and immunoglobulin-like domains 2"	Molecular_function" evidence=ND]
11	c31182_g1_i1	TRAF2 "TRAF2 protein"	ubiquitin ligase complex" evidence=IEA]
12	c66634_g1_i1	igbp1 "immunoglobulin (CD79A) binding protein 1"	regulation of dephosphorylation" evidence=IBA]
13	c66040_g1_i2	IGSF10 "Immunoglobulin superfamily member 10"	ossification" evidence=IEA]
14	c28116_g1_i2	Igsf10 "immunoglobulin superfamily, member 10"	ossification" evidence=IDA]
15	c68853_g1_i2	BIVM "Basic immunoglobulin-like variable motif-containing protein"	extracellular space" evidence=IDA]
16	c70158_g1_i2	Traf3ip2 "Traf3 interacting protein 2"	B cell apoptotic process" evidence=IEA;ISO]
17	c69655_g1_i2	Myd88 "myeloid differentiation primary response gene 88"	response to molecule of fungal origin" evidence=IMP]
18	c62996_g1_i2	LILRB1 "Leukocyte immunoglobulin-like receptor subfamily B member 1"	negative regulation of T cell mediated cytotoxicity" evidence=IDA]
19	c68653_g2_i2	LRIT1 "Leucine-rich repeat, immunoglobulin-like domain and transmembrane domain-containing protein 1"	molecular_function" evidence=ND]
20	c37777_g1_i2	APRIL "Uncharacterized protein"	immunoglobulin production in mucosal tissue" evidence=IEA]
21	c18105_g1_i2	MSH3 "Uncharacterized protein"	single-stranded DNA binding" evidence=IEA]
22	c59240_g1_i2	SERA-1 "Serine repeat antigen 1 (SERA-1)"	immunoglobulin production" evidence=IDA]
23	c70245_g3_i2	GCNT3 "Uncharacterized protein"	immunoglobulin production in mucosal tissue" evidence=IEA]
24	c54128_g1_i2	HRG "Uncharacterized protein"	positive regulation of immune response to tumor cell" evidence=IEA]

## Sheet: Sialic Acid
	Gene ID		Symbol	Go Function
1	c64756_g1_i1		Adipoq "adiponectin, C1Q and collagen domain containing"	positive regulation of protein phosphorylation" evidence=ISO]																																		[GO:0035690 "cellular response to drug" evidence=IDA]	[GO:0042593 "glucose homeostasis" evidence=IMP;IDA]	[GO:0042802 "identical protein binding" evidence=IPI]	[GO:0042803 "protein homodimerization activity" evidence=ISO]	[GO:0043123 "positive regulation of I-kappaB kinase/NF-kappaB signaling" evidence=IDA]	[GO:0043124 "negative regulation of I-kappaB kinase/NF-kappaB signaling" evidence=ISO]	[GO:0043234 "protein complex" evidence=ISO]	[GO:0043407 "negative regulation of MAP kinase activity" evidence=IDA]	[GO:0045599 "negative regulation of fat cell differentiation" evidence=ISO;IDA]	[GO:0045650 "negative regulation of macrophage differentiation" evidence=ISO]	[GO:0045715 "negative regulation of low-density lipoprotein particle receptor biosynthetic process" evidence=ISO]	[GO:0045721 "negative regulation of gluconeogenesis" evidence=IDA]
2	c69347_g1_i1		Fcnb "ficolin B"	G-protein coupled receptor binding" evidence=ISO]
3	c69796_g2_i1		Fcnb "ficolin B"	G-protein coupled receptor binding" evidence=ISO]
4	c69368_g2_i1		SLC17A5 "Uncharacterized protein"	lysosomal membrane" evidence=IEA]
5	c14826_g1_i1		siae "sialic acid acetylesterase"	cellular_component" evidence=ND]
6	c14826_g2_i1		siae "sialic acid acetylesterase"	cellular_component" evidence=ND]
7	c65247_g1_i1		Siae "sialic acid acetylesterase"	sialate O-acetylesterase activity" evidence=ISO]
8	c66611_g2_i1		DDX39B "Spliceosome RNA helicase DDX39B"	spliceosomal complex assembly" evidence=IEA]
9	c69310_g4_i1		Fcnb "ficolin B"	G-protein coupled receptor binding" evidence=ISO]
10	c8778_g1_i1		L1CAM "Uncharacterized protein"	integrin binding" evidence=IEA]
11	c68670_g1_i1		SLC17A5 "Uncharacterized protein"	lysosomal membrane" evidence=IEA]
12	c52567_g1_i1		SLC17A5 "Sialin"	sugar:proton symporter activity" evidence=TAS]
13	c89692_g1_i1		LOC608247 "Uncharacterized protein"	sialic acid binding" evidence=IEA]
14	c42447_g1_i1		SLC17A5 "Uncharacterized protein"	lysosomal membrane" evidence=IEA]
15	c61700_g1_i1		neuO "Polysialic acid O-acetyltransferase"	etabolic process" evidence=IDA]
16	c38062_g1_i1		SLC17A5 "Uncharacterized protein"	lysosomal membrane" evidence=IEA]
17	c88723_g1_i1		ADIPOQ "Adiponectin"	positive regulation of protein phosphorylation" evidence=ISS]																																		[GO:0042803 "protein homodimerization activity" evidence=IEA]	[GO:0043123 "positive regulation of I-kappaB kinase/NF-kappaB signaling" evidence=ISS]	[GO:0043124 "negative regulation of I-kappaB kinase/NF-kappaB signaling" evidence=ISS]	[GO:0043407 "negative regulation of MAP kinase activity" evidence=ISS]	[GO:0045599 "negative regulation of fat cell differentiation" evidence=ISS]	[GO:0045650 "negative regulation of macrophage differentiation" evidence=ISS]	[GO:0045715 "negative regulation of low-density lipoprotein particle receptor biosynthetic process" evidence=ISS]	[GO:0045721 "negative regulation of gluconeogenesis" evidence=ISS]	[GO:0045776 "negative regulation of blood pressure" evidence=ISS]	[GO:0045892 "negative regulation of transcription, DNA-templated" evidence=ISS]	[GO:0045923 "positive regulation of fatty acid metabolic process" evidence=ISS]	[GO:0046326 "positive regulation of glucose import" evidence=ISS]
18	c88262_g1_i1		CDC42BPA "Non-specific serine/threonine protein kinase"	protein serine/threonine kinase activity" evidence=IEA]
19	c67174_g1_i1		SLC17A5 "Uncharacterized protein"	lysosomal membrane" evidence=IEA]
20	c99374_g1_i1		Slc17a5 "solute carrier family 17 (acidic sugar transporter), member 5"	cytoplasm" evidence=ISO]
21	c71194_g1_i1		SLC17A5 "Uncharacterized protein"	lysosomal membrane" evidence=IEA]
22	c59808_g1_i1		SLC17A5 "Uncharacterized protein"	lysosomal membrane" evidence=IEA]
[truncated: 33 more columns]

## Sheet: JNK
	Name	Symbol	GO Function
1	c70044_g2_i2	symbol:PER1 "Period circadian protein homolog 1"	[GO:0000978 "RNA polymerase II core promoter proximal region sequence-specific DNA binding" evidence=IDA]
2	c69655_g1_i2	symbol:Myd88 "myeloid differentiation primary response gene 88"	[GO:0002376 "immune system process" evidence=IEA]
3	c67585_g3_i2	symbol:jkamp "jnk1/mapk8-associated membrane protein"	[GO:0008150 "biological_process" evidence=ND]
4	c70131_g11_i2	symbol:TAOK1 "Serine/threonine-protein kinase TAO1"	[GO:0000186 "activation of MAPKK activity" evidence=IBA]
5	c69140_g1_i2	symbol:DUSP3 "Uncharacterized protein"	[GO:0001772 "immunological synapse" evidence=IEA]
6	c30796_g1_i2	symbol:cno "canoe"	[GO:0005912 "adherens junction" evidence=NAS;IDA;TAS]
7	c26295_g1_i2	symbol:GADD45G "Uncharacterized protein"	[GO:0000186 "activation of MAPKK activity" evidence=IEA]
8	c69655_g1_i3	symbol:Myd88 "myeloid differentiation primary response gene 88"	[GO:0002376 "immune system process" evidence=IEA]
9	c56666_g1_i3	symbol:Aplip1 "APP-like protein interacting protein 1"	[GO:0019894 "kinesin binding" evidence=IPI]
10	c69140_g1_i4	symbol:DUSP3 "Uncharacterized protein"	[GO:0001772 "immunological synapse" evidence=IEA]
11	c54548_g1_i1	symbol:R "Roughened"	[GO:0032486 "Rap protein signal transduction" evidence=IGI;IDA]
12	c57841_g1_i1	symbol:N "Notch"	[GO:0007398 "ectoderm development" evidence=TAS]
13	c20265_g1_i1	symbol:COPS5 "Uncharacterized protein"	[GO:0006508 "proteolysis" evidence=IEA]
14	c67476_g5_i1	symbol:Rb1cc1 "RB1-inducible coiled-coil 1"	[GO:0000407 "pre-autophagosomal structure" evidence=IDA]
15	c70357_g2_i1	symbol:Ceacam1 "carcinoembryonic antigen-related cell adhesion molecule 1 (biliary glycoprotein)"	[GO:0001818 "negative regulation of cytokine production" evidence=ISO]
16	c30644_g1_i1	symbol:STK3 "Uncharacterized protein"	[GO:0001841 "neural tube formation" evidence=IEA]
17	c61148_g1_i1	symbol:msn "misshapen"	[GO:0006468 "protein phosphorylation" evidence=ISS;NAS]
18	c59269_g1_i2	symbol:Mapkbp1 "mitogen-activated protein kinase binding protein 1"	[GO:0005575 "cellular_component" evidence=ND]
19	c61148_g1_i2	symbol:msn "misshapen"	[GO:0006468 "protein phosphorylation" evidence=ISS;NAS]
20	c70044_g2_i2	symbol:PER1 "Period circadian protein homolog 1"	[GO:0000978 "RNA polymerase II core promoter proximal region sequence-specific DNA binding" evidence=IDA]
21	c69655_g1_i2	symbol:Myd88 "myeloid differentiation primary response gene 88"	[GO:0002376 "immune system process" evidence=IEA]

## Sheet: C-type lectin
	Name	Symbol	GO function
1	c68424_g7_i1	symbol:Clec4m "C-type lectin domain family 4, member M"	[GO:0005537 "mannose binding" evidence=IEA]
2	c55226_g1_i1	symbol:CLEC7A "C-type lectin domain family 7 member A"	[GO:0005886 "plasma membrane" evidence=IEA]
3	c68638_g4_i1	symbol:CLEC4G "C-type lectin domain family 4 member G"	[GO:0005515 "protein binding" evidence=IPI]
4	c67511_g1_i1	symbol:Mrc1 "mannose receptor, C type 1"	[GO:0004872 "receptor activity" evidence=ISO]
5	c66228_g1_i1	symbol:clec-180 "C-type lectin domain-containing protein 180"	[GO:0003674 "molecular_function" evidence=ND]
6	c52094_g2_i1	symbol:CLEC10A "C-type lectin domain family 10 member A"	[GO:0005886 "plasma membrane" evidence=TAS]
7	c78904_g1_i1	symbol:clec16a "C-type lectin domain family 16, member A"	[GO:0005575 "cellular_component" evidence=ND]
8	c97209_g1_i1	symbol:CLEC1A "C-type lectin domain family 1 member A"	[GO:0004888 "transmembrane signaling receptor activity" evidence=TAS]
9	c113819_g1_i1	symbol:clec-180 "C-type lectin domain-containing protein 180"	[GO:0003674 "molecular_function" evidence=ND]
10	c64031_g1_i1	symbol:CLEC18A "C-type lectin domain family 18 member A"	[GO:0005515 "protein binding" evidence=IPI]
11	c70744_g1_i1	symbol:clec16a "C-type lectin domain family 16, member A"	[GO:0005575 "cellular_component" evidence=ND]
12	c113987_g1_i1	symbol:CLEC17A "C-type lectin domain family 17, member A"	[GO:0005537 "mannose binding" evidence=IDA]
13	c50199_g1_i2	symbol:Q9PSM4 "C-type lectin LmsL"	[GO:0000771 "agglutination involved in conjugation"
14	c66547_g1_i2	symbol:CLEC18C "C-type lectin domain family 18 member C"	[GO:0005576 "extracellular region" evidence=IEA]
15	c68638_g4_i2	symbol:CLEC4G "C-type lectin domain family 4 member G"	[GO:0005515 "protein binding" evidence=IPI]
16	c64031_g1_i2	symbol:CLEC18B "C-type lectin domain family 18 member B"	[GO:0005576 "extracellular region" evidence=IEA]
17	c64031_g1_i3	symbol:CLEC18A "C-type lectin domain family 18 member A"	[GO:0005515 "protein binding" evidence=IPI]
18	c64031_g1_i4	symbol:CLEC18B "C-type lectin domain family 18 member B"	[GO:0005576 "extracellular region" evidence=IEA]
19	c84500_g1_i1	symbol:clec16a "C-type lectin domain family 16, member A"	[GO:0005575 "cellular_component" evidence=ND]

## Sheet: Dual oxidase 
	Genes ID	Symbol	GO functions
1	c69857_g1_i1	Q5XMJ0 "Dual oxidase 1"	[GO:0019221 "cytokine-mediated signaling pathway"
2	c65999_g1_i1	Q5XMJ0 "Dual oxidase 1"	[GO:0019221 "cytokine-mediated signaling pathway"
3	c117540_g1_i1	duox "dual oxidase"	[GO:0002523 "leukocyte migration involved in inflammatory response
4	c109127_g1_i1	Q5XMJ0 "Dual oxidase 1"	[GO:0019221 "cytokine-mediated signaling pathway
5	c65475_g1_i1	Q5XMJ0 "Dual oxidase 1"	[GO:0019221 "cytokine-mediated signaling pathway"
6	c90113_g1_i1	Duox "Dual oxidase"	[GO:0016175 "superoxide-generating NADPH oxidase activity"
7	c69857_g1_i2	Q5XMJ0 "Dual oxidase 1"	[GO:0019221 "cytokine-mediated signaling pathway"
8	c69857_g1_i3	Q5XMJ0 "Dual oxidase 1"	[GO:0019221 "cytokine-mediated signaling pathway"
9	c55609_g1_i3	Q5XMJ0 "Dual oxidase 1"	[GO:0019221 "cytokine-mediated signaling pathway"
10	c69857_g1_i4	Q5XMJ0 "Dual oxidase 1"	[GO:0019221 "cytokine-mediated signaling pathway"

## Sheet: Toll pathway
	Genes ID	Symbol
1	c107498_g1_i1	ECSIT "conserved-signaling intermediate in Toll pathway,
2	c20913_g1_i1	Tl "Toll"
3	c98613_g1_i1	TRAF3 "TNF receptor-associated factor 3"
4	c108674_g1_i1	NT1 "Neurotrophin 1"
5	c5796_g1_i1	Tl "Toll"
6	c106498_g1_i1	TRAF3 "TNF receptor-associated factor 3"
7	c87707_g1_i1	krz "kurtz"
8	c101861_g1_i1	Tl "Toll"

## Sheet: Bactericidal permeability-incre
	Name	Symbol	GO function
1	c10710_g1_i1	symbol:BPI "Bactericidal permeability-increasing protein"	[GO:0001530 "lipopolysaccharide binding" evidence=IDA]
2	c10710_g1_i2	symbol:BPI "Bactericidal permeability-increasing protein"	[GO:0001530 "lipopolysaccharide binding" evidence=IDA]
3	c66177_g3_i1	symbol:Rer1 "retention in endoplasmic reticulum sorting receptor 1"	[GO:0005793 "endoplasmic reticulum-Golgi intermediate compartment" evidence=IEA;ISO]

## Sheet: CD109 antigen
	Genes ID	symbol	GO Function
1	c44359_g1_i2	symbol:CD109 "CD109 antigen"	[GO:0004867 "serine-type endopeptidase inhibitor activity" evidence=IEA]
2	c53478_g1_i2	symbol:CD109 "CD109 antigen"	[GO:0004867 "serine-type endopeptidase inhibitor activity" evidence=IEA]
